# Supplementary material for: Proteomics Reveals Mechanisms of Delayed Keratoconus Progression: A Study of Corneas Following Two Light-Activated Crosslinking Treatments
Source: Invest Ophthalmol Vis Sci. 2025 Jan 30;66(1):64. doi: 10.1167/iovs.66.1.64 (PMC11781325; doi:10.1167/iovs.66.1.64)
Supplement: Supplement 1 [file iovs-66-1-64_s001.xlsx]

## Sheet: Sheet1
Supplementary Table 1: Differentially expressed proteins in all pairwise comparisons (log2(ratio) of ≥0.58 and ≤-0.58, respectively, and a p-value of <0.05)
	Protein ID	Description	Log2(ratio)	Adj. p-value
RF-D/UVA vs untreated	DCN	Decorin	1.21	0.0469442
	RIDA	2-iminobutanoate/2-iminopropanoate deaminase	1.21	0.0469442
	HSPA6	Heat shock 70 kDa protein 6	1.25	0.0361837
	KRT74	Keratin, type II cytoskeletal 74	1.34	0.0208135
	FAM25G	Protein FAM25G	1.37	0.017667
	ARHGDIB	Rho GDP-dissociation inhibitor 2	1.43	0.0122301
	HTRA1	Serine protease HTRA1	1.58	0.0036275
	S100A14	Protein S100-A14	1.61	0.00290581
	HMGN1	Non-histone chromosomal protein HMG-14	1.69	0.0014285
	CLU	Clusterin	1.79	0.000552481
	KRT28	Keratin, type I cytoskeletal 28	1.89	0.00019331
	ALDOB	Fructose-bisphosphate aldolase B	1.99	7.26127e-05
	GPI	Glucose-6-phosphate isomerase	6.64	4.58421e-16
	BLVRB	Flavin reductase (NADPH)	6.64	4.58421e-16
	PEBP1	Phosphatidylethanolamine-binding protein 1	6.64	4.58421e-16
	YBX1	Y-box-binding protein 1	6.64	4.58421e-16
	KRT17	Keratin, type I cytoskeletal 17	6.64	4.58421e-16
	FMOD	Fibromodulin	-1.3	0.0444771
	RPL10	60S ribosomal protein L10	-1.32	0.0396919
	FLNA	Filamin-A	-1.39	0.0251177
	GPX5	Epididymal secretory glutathione peroxidase	-1.41	0.02201
	TPM2	Tropomyosin beta chain	-1.44	0.017667
	HPX	Hemopexin	-1.45	0.017667
	ATP12A	Potassium-transporting ATPase alpha chain 2	-1.51	0.0122301
	CRYBB2	Beta-crystallin B2	-1.75	0.00180528
	NPM1	Nucleophosmin	-1.78	0.00140014
	TNMD	Tenomodulin	-1.93	0.000309714
	GNB1	Guanine nucleotide-binding protein G(I)/G(S)/G(T) subunit beta-1	-2	0.000157072
	CAVIN1	Caveolae-associated protein 1	-2.54	1.95398e-07
	ACTC1	Actin, alpha cardiac muscle 1	-2.6	8.18066e-08
	CKM	Creatine kinase M-type	-2.7	2.06298e-08
	HBE1	Hemoglobin subunit epsilon	-6.64	4.58421e-16
	CRYAA	Alpha-crystallin A chain	-6.64	4.58421e-16
	CRYBB3	Beta-crystallin B3	-6.64	4.58421e-16
	MYH2	Myosin-2	-6.64	4.58421e-16
WST-D/NIR vs untreated	S100A14	Protein S100-A14	1.47	0.0240487
	FN1	Fibronectin	1.53	0.0160752
	FAM25G	Protein FAM25G	1.53	0.0160752
	CRYBB3	Beta-crystallin B3	1.58	0.0111371
	KRT74	Keratin, type II cytoskeletal 74	1.59	0.0105868
	RPS19	40S ribosomal protein S19	1.71	0.00456662
	THBS1	Thrombospondin-1	1.75	0.00333605
	CLU	Clusterin	1.81	0.00201565
	ARHGDIB	Rho GDP-dissociation inhibitor 2	1.87	0.00120792
	LTF	Lactotransferrin	1.94	0.000606991
	APOE	Apolipoprotein E	2.36	9.45082e-06
	HMGN1	Non-histone chromosomal protein HMG-14	2.5	1.74293e-06
	HTRA1	Serine protease HTRA1	2.99	2.58833e-09
	RPS15	40S ribosomal protein S15	4.16	4.58947e-16
	BLVRB	Flavin reductase (NADPH)	6.64	4.58947e-16
	KRT17	Keratin, type I cytoskeletal 17	6.64	4.58947e-16
	PEBP1	Phosphatidylethanolamine-binding protein 1	6.64	4.58947e-16
	GPI	Glucose-6-phosphate isomerase	6.64	4.58947e-16
	YBX1	Y-box-binding protein 1	6.64	4.58947e-16
	USP5	Ubiquitin carboxyl-terminal hydrolase 5	6.64	4.58947e-16
	GSTA1	Glutathione S-transferase A1	-1.31	0.0224055
	RPL10	60S ribosomal protein L10	-1.35	0.0182717
	CRYAA	Alpha-crystallin A chain	-1.36	0.0161404
	HBA1	Hemoglobin subunit alpha	-1.46	0.00912865
	DYNC1H1	Cytoplasmic dynein 1 heavy chain 1	-1.67	0.00161517
	GSTA3	Glutathione S-transferase A3	-1.75	0.000799299
	HBB	Hemoglobin subunit beta	-1.81	0.000472998
	KRT8	Keratin, type II cytoskeletal 8	-1.9	0.000207667
	CAVIN1	Caveolae-associated protein 1	-1.93	0.00015239
	ATP12A	Potassium-transporting ATPase alpha chain 2	-1.95	0.000126869
	COCH	Cochlin	-1.98	0.000109297
	SCIN	Adseverin	-2.22	7.07894e-06
	ACTC1	Actin, alpha cardiac muscle 1	-2.43	5.89894e-07
	HBE1	Hemoglobin subunit epsilon	-6.64	4.58947e-16
	ALDOB	Fructose-bisphosphate aldolase B	-6.64	4.58947e-16
	CKM	Creatine kinase M-type	-6.64	4.58947e-16
	HSPA6	Heat shock 70 kDa protein 6	-6.64	4.58947e-16
	MYH2	Myosin-2	-6.64	4.58947e-16
RF-D/UVA vs WST-D/NIR	PYGL	Glycogen phosphorylase, liver form	6.64	7.0087e-16
	PYGM	Glycogen phosphorylase, muscle form	6.64	7.0087e-16
	MIF	Macrophage migration inhibitory factor	6.64	7.0087e-16
	RAB14	Ras-related protein Rab-14	6.64	7.0087e-16
	LMNB2	Lamin-B2	6.64	7.0087e-16
	SETD7	Histone-lysine N-methyltransferase SETD7	6.64	7.0087e-16
	BHMT	Betaine--homocysteine S-methyltransferase 1	6.64	7.0087e-16
	OTOR	Otoraplin	6.64	7.0087e-16
	FAM169A	Soluble lamin-associated protein of 75 kDa	2.67	1.08813e-12
	PICALM	Phosphatidylinositol-binding clathrin assembly protein	2.35	5.90863e-10
	SCIN	Adseverin	2.05	7.457e-14
	HBE1	Hemoglobin subunit epsilon	1.71	9.9542e-06
	HBB	Hemoglobin subunit beta	1.63	5.02186e-09
	MTPN	Myotrophin	1.62	4.05325e-05
	AKR1C2	Aldo-keto reductase family 1 member C2	1.47	0.000897248
	CES1	Liver carboxylesterase 1	1.46	2.60392e-07
	CBR3	Carbonyl reductase [NADPH] 3	1.43	0.00122748
	GSTA1	Glutathione S-transferase A1	1.39	9.25769e-07
	ALDOB	Fructose-bisphosphate aldolase B	1.38	0.00185286
	AGR2	Anterior gradient protein 2 homolog	1.3	6.21193e-06
	PPP1R1A	Protein phosphatase 1 regulatory subunit 1A	1.27	0.00783844
	OXR1	Oxidation resistance protein 1	1.13	6.04709e-05
	LANCL1	Glutathione S-transferase LANCL1	1.1	0.00198256
	HBA1	Hemoglobin subunit alpha	1.05	0.000475009
	COMT	Catechol O-methyltransferase	1.01	0.00441564
	ACTL6A	Actin-like protein 6A	0.98	0.0428789
	A2ML1	Alpha-2-macroglobulin-like protein 1	0.94	0.00313598
	GDA	Guanine deaminase	0.9	0.00350756
	PSAT1	Phosphoserine aminotransferase	0.9	0.00254014
	CBR1	Carbonyl reductase [NADPH] 1	0.89	0.00394146
	KRT8	Keratin, type II cytoskeletal 8	0.86	0.00590943
	GSTA5	Glutathione S-transferase A5	0.85	0.00679094
	DKK3	Dickkopf-related protein 3	0.85	0.00666001
	KRT2	Keratin, type II cytoskeletal 2 epidermal	0.81	0.0220343
	PCMT1	Protein-L-isoaspartate(D-aspartate) O-methyltransferase	0.78	0.0436654
	VNN3	Vascular non-inflammatory molecule 3	0.78	0.047782
	ENO1	Alpha-enolase	0.74	0.0257316
	ENO3	Beta-enolase	0.74	0.0257316
	PEBP1	Phosphatidylethanolamine-binding protein 1	0.72	0.0311986
	RRM1	Ribonucleoside-diphosphate reductase large subunit	-6.64	7.0087e-16
	CRYBA4	Beta-crystallin A4	-6.64	7.0087e-16
	GNMT	Glycine N-methyltransferase	-6.64	7.0087e-16
	TFG	Protein TFG	-6.64	7.0087e-16
	G3BP2	Ras GTPase-activating protein-binding protein 2	-6.64	7.0087e-16
	CRYAA	Alpha-crystallin A chain	-5.36	7.0087e-16
	CRYBB2	Beta-crystallin B2	-4.07	7.0087e-16
	FABP4	Fatty acid-binding protein, adipocyte	-3.23	7.0087e-16
	LGALS7	Galectin-7	-2.6	3.37738e-11
	MX2	Interferon-induced GTP-binding protein Mx2	-2.55	7.0087e-16
	HSD17B10	3-hydroxyacyl-CoA dehydrogenase type-2	-1.9	4.94432e-05
	C6	Complement component C6	-1.89	0.000325372
	NAA10	N-alpha-acetyltransferase 10	-1.86	0.000660512
	SCARA3	Scavenger receptor class A member 3	-1.66	8.59557e-07
	KRT17	Keratin, type I cytoskeletal 17	-1.62	1.15337e-05
	PSMB9	Proteasome subunit beta type-9	-1.56	0.00264803
	CRYBB3	Beta-crystallin B3	-1.52	0.00105174
	APOE	Apolipoprotein E	-1.47	2.85077e-05
	FAM83H	Protein FAM83H	-1.44	0.00637612
	ECM1	Extracellular matrix protein 1	-1.27	0.0307656
	HTRA1	Serine protease HTRA1	-1.24	0.00122748
	CPXM1	Probable carboxypeptidase X1	-1.24	0.0012123
	APOA1	Apolipoprotein A-I	-1.21	0.0045263
	C4A	Complement C4-A	-1.2	0.00208761
	MMP2	72 kDa type IV collagenase	-1.19	0.00267305
	KRT14	Keratin, type I cytoskeletal 14	-1.15	0.00399537
	FSCN1	Fascin	-1.12	0.00556622
	CFB	Complement factor B	-1.09	0.00772586
	PTMS	Parathymosin	-1.08	0.0163378
	TIMP2	Metalloproteinase inhibitor 2	-1.05	0.0284528
	SERPINA3	Alpha-1-antichymotrypsin	-1	0.0397279
	KRT16	Keratin, type I cytoskeletal 16	-0.97	0.0326104
	CKB	Creatine kinase B-type	-0.96	0.0354086
	AACS	Acetoacetyl-CoA synthetase	-0.95	0.047174
